# Supplementary material for: Clinical Outcomes Following Toric Intraocular Lens Implantation: A Case Series Study
Source: J Clin Med. 2025 Mar 28;14(7):2316. doi: 10.3390/jcm14072316 (PMC11989974; doi:10.3390/jcm14072316)
Supplement: Supplementary file 1 [file jcm-14-02316-s001.zip]

Archive with 1 entries (1 files):
- jcm-3448309-supplementary.pdf
